# Supplementary material for: miR-29a Downregulates PIK3CA Expression and Inhibits Cervical Cancer Cell Dynamics: A Comparative Clinical Analysis
Source: Curr Issues Mol Biol. 2024 Nov 8;46(11):12704–17. doi: 10.3390/cimb46110754 (PMC11592673; doi:10.3390/cimb46110754)
Supplement: Supplementary file 1 [file cimb-46-00754-s001.zip]

Archive with 1 entries (1 files):
- cimb-3276344-supplementary.pdf
